# Supplementary material for: Female mating rates and their fitness consequences in the common house spider Parasteatoda tepidariorum
Source: Ecol Evol. 2022 Dec 28;12(12):e9678. doi: 10.1002/ece3.9678 (PMC9797470; doi:10.1002/ece3.9678)
Supplement: Supplementary file 2 — Data S1 [file ECE3-12-e9678-s003.xlsx]

## Sheet: definitions
WorkSheet: 1. MATINGS	DATE TRIAL	date trial was conducted
WorkSheet: 1. MATINGS	Female ID	female in the pair
WorkSheet: 1. MATINGS	Male ID	male in the pair
WorkSheet: 1. MATINGS	TRIAL N	1st or 2nd trial
WorkSheet: 1. MATINGS	TREATMENT M/P	mono=monogamy, poly=polyandry
WorkSheet: 1. MATINGS	FEM type G/W	G=genome line, W= wild type
WorkSheet: 1. MATINGS	MALE type G/W	G=genome line, W= wild type
WorkSheet: 1. MATINGS	Age Male (N days)	number of days from maturity
WorkSheet: 1. MATINGS	Age Female (N days)	number of days from maturity
WorkSheet: 1. MATINGS	Mass Female (g)	body mass measured in grams 2 days before 1st trial
WorkSheet: 1. MATINGS	Mass Male (g)	body mass measured in grams 2 days before 1st trial
WorkSheet: 1. MATINGS	Mass difference (g)	difference in body mass calculated as Female - Male mass
WorkSheet: 1. MATINGS	NOTES BEHAVIOURAL DATA	data= behavioural data availble from videos; NO WEB = functional web absent, no data; NO VIDEO= no data
WorkSheet: 1. MATINGS	1st female twanging (s)	time (seconds) from start of the trial until females perform twanging for the first time
WorkSheet: 1. MATINGS	N twangings	total number of times the female performed twanging
WorkSheet: 1. MATINGS	1st male approach (s)	time (seconds) from start of the trial until male approached the female
WorkSheet: 1. MATINGS	N approach	total number of times the male appoached the female
WorkSheet: 1. MATINGS	N mating attempts	total number of times the male attempts to insert palps
WorkSheet: 1. MATINGS	CANNIBALISM y/n	female ate the male, n=no, y=yes
WorkSheet: 1. MATINGS	Mate y/n	mate succesfully, y=yes, n=no
WorkSheet: 1. MATINGS	time to mating (s)	time (seconds) from start of the trial to successful mating
WorkSheet: 2. FITNESS	FEMALE ID	female in the pair
WorkSheet: 2. FITNESS	TREATMENT M/P	mono=monogamy, poly=polyandry
WorkSheet: 2. FITNESS	MATINGS	once=females mated once, twice M=twice monogamy, twice P=twice polyandry,no= unmated
WorkSheet: 2. FITNESS	N times mated 1-2	1=once, 2=twice
WorkSheet: 2. FITNESS	cocoon y/n	females laid cocoons, overall
WorkSheet: 2. FITNESS	N COCOONS	total number of cocoons (0-4)
WorkSheet: 2. FITNESS	N viable cocoons	number of cocoons with viable eggs
WorkSheet: 2. FITNESS	TOT N OFFSPRING	total number of spiderlings hatched from eggs
WorkSheet: 2. FITNESS	REPRODUCE Y/N	female reproduced y=yes, n=no
WorkSheet: 2. FITNESS	Fem age at mating (N days)	number of days from maturity
WorkSheet: 2. FITNESS	FEM MASS (g)	body mass measured in grams 2 days before 1st trial
WorkSheet: 2. FITNESS	FEMALE TYPE	G=genome line, W= wild type
WorkSheet: 2. FITNESS	MALE(S) TYPE	G=genome line, W= wild type of both males
WorkSheet: 2. FITNESS	PAIR TYPE (fem-male)	female type followed by male type, G=genome line, W= wild type
WorkSheet: 3. COCOONS	FEMALE ID	female in the pair
WorkSheet: 3. COCOONS	TREATMENT M/P	mono=monogamy, poly=polyandry
WorkSheet: 3. COCOONS	MATINGS	once=females mated once, twice M=twice monogamy, twice P=twice polyandry,no= unmated
WorkSheet: 3. COCOONS	N times mated 1-2	1=once, 2=twice
WorkSheet: 3. COCOONS	COCOON NUMBER	ordinal number of cocoon laid (1-4)
WorkSheet: 3. COCOONS	TOT N EGGS	number ofeggs from cocoon
WorkSheet: 3. COCOONS	N EGGS hatched	number of eggs from cocoon that hatched
WorkSheet: 3. COCOONS	hatching success cocoon	Ratio of hatched eggs calculated as N EGGS hatched/total
WorkSheet: 3. COCOONS	N unsuccessful EGGS	number of shrunken eggs not hatched
WorkSheet: 3. COCOONS	N EGGS not hatched	number of eggs not hatched
WorkSheet: 3. COCOONS	viable coccon Y/N	cocoon with hatched eggs, y=yes, n=no
WorkSheet: 3. COCOONS	FEM MASS (g)	body mass measured in grams 2 days before 1st trial
WorkSheet: 3. COCOONS	Fem age at mating (N days)	number of days from maturity
WorkSheet: 3. COCOONS	FEMALE TYPE	G=genome line, W= wild type
WorkSheet: 3. COCOONS	time (days) to cocoon production	N days from mating to laying of the cocoon
WorkSheet: 3. COCOONS	cocoon date laid	date cocoon was laid

## Sheet: 1. MATINGS
DATE TRIAL	FEM ID	MALE ID	TRIAL N	TREATMENT M/P	FEM type G/W	MALE type G/W	Age Female (N days)	Age Male (N days)	Mass Female (g)	Mass Male (g)	Mass difference	NOTES BEHAVIOURAL DATA	1st female twanging (s)	N twangings	1st male approach (s)	N approach	N mating attempts	CANNIBALISM y/n	Mate y/n	time to mating (s)	notes
1904-05-25	3R	Y14	1	mono	G	G	14	50	0.10909	0.00851	0.10058	data	168.68	25	172.681	5	2	n	n
1904-05-27	3R	Y14	2	mono	G	G	16	52	0.10909	0.00851	0.10058	data	45.907	18	1173.34	3	1	n	n
1904-05-10	4R	X2	1	mono	G	G	12	43	0.12258	0.00983	0.11275	data		0		0	0	n	n
1904-05-12	4R	X2	2	mono	G	G	14	45	0.12258	0.00983	0.11275	data	236.868	40	237.864	15	13	n	y	571.226
1904-05-25	5R	Y4	1	poly	G	G	14	28	0.08469	0.00664	0.07805	data	172.824	4		0	0	y	n
1904-05-27	5R	YI10	2	poly	G	G	16	54	0.08469	0.00879	0.0759	data	201.907	47	471.654	4	0	n	n
1904-05-26	5W	A38	1	mono	W	G	22	12	0.13115	0.00786	0.12329	NO WEB						n
1904-05-28	5W	A38	2	mono	W	G	24	14	0.13115	0.00786	0.12329	NO WEB						n
1904-05-12	6R	Y15	2	mono	G	G	21	38	0.11862	0.00853	0.11009	data	372.297	8	1000.68	1	1	n	n
1904-05-10	6R	YII15	1	mono	G	G	19		0.11862	0.00853	0.11009	data	30.152	1		0	0	n	n
1904-05-26	6W	A40	1	poly	W	G	22	12	0.13409	0.00851	0.12558	data	51.902	32	91.152	7	2	n	n
1904-05-28	6W	A82	2	poly	W	G	24	14	0.13409	0.01036	0.12373	data	309.658	16	744.056	6	3	n	n
1904-05-11	8R	Y8	1	mono	G	G	15	37	0.11192	0.00811	0.10381	NO VIDEOS						n	y
1904-05-13	8R	Y8	2	mono	G	G	17	39	0.11192	0.00811	0.10381	data	38.401	56	51.152	24	22	n	n
1904-05-13	13R	Y15	2	mono	G	G	17	39	0.1281	0.01169	0.11641	data	34.907	6		0	0	n	n
1904-05-11	13R	YII15	1	mono	G	G	15		0.1281	0.01169	0.11641	data	52.652	55	82.654	12	11	n	y	98.153
1904-04-29	14R	Y2	2	poly	G	G	12	33	0.03843	0.00596	0.03247	NO VIDEOS						n	y
1904-04-27	14R	Y9	1	poly	G	G	10	31	0.03843	0.007	0.03143	NO VIDEOS						n	y
1904-05-10	17R	Y25	1	mono	G	G	13	36	0.12974	0.00789	0.12185	data	7.403	29	39.652	13	3	n	n
1904-05-12	17R	Y25	2	mono	G	G	15	38	0.12974	0.00789	0.12185	data	73.904	9	432.406	3	0	n	n
1904-05-10	21R	Y26	1	mono	G	G	10	36	0.13472	0.00973	0.12499	data	192.151	38	198.907	9	1	n	n
1904-05-12	21R	Y26	2	mono	G	G	12	38	0.13472	0.00973	0.12499	NO WEB						n
1904-05-11	22R	YII5	1	mono	G	G	14	37	0.09845	0.0095	0.08895	data	15.157	42	58.154	17	11	n	n
1904-05-13	22R	YII5	2	mono	G	G	16	39	0.09845	0.0095	0.08895	data	460.667	2	50.706	8	0	n	n
1904-05-10	23R	YI9	1	mono	G	G	17	33	0.0941	0.00669	0.08741	data	25.401	106	69.903	16	13	n	n
1904-05-12	23R	YI9	2	mono	G	G	19	35	0.0941	0.00669	0.08741	data	37.902	24	119.909	5	2	n	y	204.656
1904-05-27	24R	Y10	2	poly	G	G	20	58	0.06493	0.01033	0.0546	data	704.112	2	712.363	1	1	n	n
1904-05-25	24R	YI10	1	poly	G	G	18	52	0.06493	0.00879	0.05614	data	18.903	107	17.403	34	30	n	y	1079.74
1904-05-11	25R	Y16	1	mono	G	G	14	36	0.12527	0.00891	0.11636	data	74.155	41	123.405	3	1	n	y	672.049
1904-05-13	25R	Y16	2	mono	G	G	16	38	0.12527	0.00891	0.11636	data	27.904	98	347.905	10	7	n	n
1904-05-11	27R	YII7	1	mono	G	G	14	37	0.11055	0.00971	0.10084	data	95.212	49	81.461	21	20	n	y	119.46
1904-05-13	27R	YII7	2	mono	G	G	16	39	0.11055	0.00971	0.10084	data	13.403	58	120.405	14	11	n	n
1904-05-10	28R	Y5	1	mono	G	G	13	38	0.12339	0.00703	0.11636	data	42.908	66	122.403	8	6	n	y	181.154
1904-05-12	28R	Y5	2	mono	G	G	15	40	0.12339	0.00703	0.11636	data	60.433	54	93.721	20	17	n	y	254.435
1904-05-25	29R	X6	1	mono	G	G	22	56	0.0741	0.00586	0.06824	data	224.128	28	305.403	5	7	n	n
1904-05-27	29R	X6	2	mono	G	G	24	58	0.0741	0.00586	0.06824	data	198.904	10	259.655	5	8	n	y	674.839
1904-05-11	31R	Y10	1	mono	G	G	15	42	0.14233	0.01033	0.132	data	1064.53	12	1163.02	1	1	n	n
1904-05-13	31R	Y10	2	mono	G	G	17	44	0.14233	0.01033	0.132	data	52.154	17	73.906	5	2	n	n
1904-04-27	35R	Y2	1	poly	G	G	10	31	0.04115	0.00596	0.03519	NO VIDEOS						n	y
1904-04-29	35R	Y9	2	poly	G	G	12	33	0.04115	0.007	0.03415	NO VIDEOS						n	n
1904-04-29	38R	Y3	2	poly	G	G	12	32	0.03003	0.00823	0.0218	NO VIDEOS						n	n
1904-04-27	38R	Y22	1	poly	G	G	10		0.03003	0.0055	0.02453	NO VIDEOS						y	y		post mating cannib
1904-05-11	39R	Y18	1	mono	G	G	14	36	0.08288	0.00841	0.07447	data	43.185	20	53.934	8	5	n	y	84.683
1904-05-13	39R	Y18	2	mono	G	G	16	38	0.08288	0.00841	0.07447	data	37.91	71	221.118	7	4	n	y	999.983
1904-05-11	40R	Y11	1	mono	G	G	14	39	0.1464	0.01148	0.13492	data		0		0	0	n	n
1904-05-13	40R	Y11	2	mono	G	G	16	41	0.1464	0.01148	0.13492	data	29.152	32	153.905	8	3	n	n
1904-05-11	41R	Y7	1	mono	G	G	14	44	0.11926	0.0104	0.10886	data	2.407	42	97.653	23	13	n	y	627.304
1904-05-13	41R	Y7	2	mono	G	G	16	46	0.11926	0.0104	0.10886	data	18.153	50	219.91	4	4	n	n
1904-05-11	42R	X5	1	mono	G	G	18	44	0.05018	0.01116	0.03902	NO VIDEOS						n	y
1904-05-13	42R	X5	2	mono	G	G	20	46	0.05018	0.01116	0.03902	data	12.652	11	12.903	2	1	n	n
1904-06-05	A5	R28	1	poly	G	W	20	10	0.06707	0.01231	0.05476	data	19.407	29	85.4	13	10	n	y	638.482
1904-06-07	A5	R67	2	poly	G	W	22	14	0.06707	0.01098	0.05609	data	59.902	32	97.909	3	1	n	n
1904-06-05	A7	R17	1	poly	G	W	20	12	0.04862	0.00962	0.039	data		0		0	0	n	n
1904-06-07	A7	R64	2	poly	G	W	22	14	0.04862	0.01022	0.0384	data	996.409	30	1005.16	10	11	n	n
1904-06-06	A8	R62	1	mono	G	W	21	13	0.07197	0.01078	0.06119	data	60.939	5		0	0	n	n
1904-06-08	A8	R62	2	mono	G	W	23	15	0.07197	0.01078	0.06119	data	200.908					n	n
1904-06-06	A12	R1	1	mono	G	W	21	13	0.08642	0.00768	0.07874	data	55.904	3		0	0	n	n
1904-06-08	A12	R1	2	mono	G	W	23	15	0.08642	0.00768	0.07874	data	15.657	60	287.156	10	6	n	n
1904-06-06	A16	R19	1	mono	G	W	21	11	0.04432	0.01007	0.03425	data	784.738	1		0	0	n	n
1904-06-08	A16	R19	2	mono	G	W	23	13	0.04432	0.01007	0.03425	data	31.401	2		0	0	y	n
1904-06-05	A23	R11	1	poly	G	W	20	11	0.0878	0.01232	0.07548	data	105.659	18	106.659	9	9	n	n
1904-06-07	A23	R20	2	poly	G	W	22	13	0.0878	0.01249	0.07531	data	837.442	4	1088.74	1	0	n	n
1904-06-05	A25	R4	1	poly	G	W	20	10	0.0463	0.01103	0.03527	data	18.487	43	29.407	21	20	n	n
1904-06-07	A25	R16	2	poly	G	W	22	12	0.0463	0.0154	0.0309	data	51.901	28	72.409	11	8	n	y	235.634
1904-06-05	A29	R15	1	poly	G	W	20		0.06703	0.01148	0.05555	data	11.903	14	354.152	2	1	y	n
1904-06-07	A29	R66	2	poly	G	W	22	14	0.06703	0.01251	0.05452	data	5.153	53	41.153	12	10	n	n
1904-06-06	A31	R2	1	mono	G	W	21	13	0.09925	0.01207	0.08718	data	26.681	21	29.925	8	3	n	y	33.425
1904-06-08	A31	R2	2	mono	G	W	23	15	0.09925	0.01207	0.08718	data	32.906	37	682.99	3	3	n	y	765.724
1904-06-12	A34	R30	1	poly	G	W	12	11	0.1047	0.00859	0.09611	data	28.658	8	36.405	10	9	n	y	764.444
1904-06-14	A34	R69	2	poly	G	W	14	21	0.1047	0.0092	0.0955	data	141.154	9	19.907	1	1	n	y	79.652
1904-06-06	A43	R61	1	mono	G	W	21	13	0.07843	0.0123	0.06613	data		0		0	0	n	n
1904-06-08	A43	R61	2	mono	G	W	23	15	0.07843	0.0123	0.06613	data	97.933	3				y	n
1904-06-05	A50	R12	1	poly	G	W	20	11	0.0792	0.00947	0.06973	data	68.152	37	28.403	25	30	n	n
1904-06-07	A50	R60	2	poly	G	W	22	14	0.0792	0.00925	0.06995	data	773.194	3	206.653	3	2	n	n
1904-06-07	A51	R4	2	poly	G	W	22	12	0.06267	0.01103	0.05164	data	893.544	1				n	n
1904-06-05	A51	R16	1	poly	G	W	20	10	0.06267	0.0154	0.04727	data	39.932	14	31.709	12	10	n	y	203.471
1904-06-05	A54	R7	1	poly	G	W	20		0.0695	0.00934	0.06016	data	64.936	4		0	0	y	n
1904-06-07	A54	R65	2	poly	G	W	22	14	0.06905	0.00996	0.05909	data	68.402	39	84.156	13	12	n	y	336.727
1904-06-12	A57	R30	2	poly	G	W	12	13	0.09899	0.00859	0.0904	NO VIDEOS						y	y
1904-06-10	A57	R69	1	poly	G	W	10	17	0.09899	0.0092	0.08979	NO WEB						n
1904-06-07	A73	R12	2	poly	G	W	22	13	0.07537	0.00947	0.0659	data	59.804	57	43.904	21	25	n	n
1904-06-05	A73	R60	1	poly	G	W	20	12	0.07537	0.00925	0.06612	data	59.401	24	76.154	7	6	n	y	941.489
1904-06-05	A74	R10	1	poly	G	W	20		0.05107	0.00963	0.04144	data		0		0	0	y	n
1904-06-07	A74	R17	2	poly	G	W	22	14	0.05107	0.00962	0.04145	data	114.157	2		0	0	y	n
1904-06-06	A81	R5	1	mono	G	W	21	13	0.07713	0.01097	0.06616	data		0	99.413	3	1	n	n
1904-06-08	A81	R5	2	mono	G	W	23	15	0.07713	0.01097	0.06616	data	825.436	11	531.541	1	0	n	n
1904-06-07	A90	R11	2	poly	G	W	22	13	0.05891	0.01232	0.04659	data	73.4	31	85.9	19	36	n	y	997.645
1904-06-05	A90	R20	1	poly	G	W	20	11	0.05891	0.01239	0.04652	data	107.902	31	99.153	12	7	n	y	279.153
1904-06-06	A99	R9	1	mono	G	W	21	13	0.11457	0.00829	0.10628	data	182.658	33	189.905	8	5	n	n
1904-06-08	A99	R9	2	mono	G	W	23	15	0.11457	0.00829	0.10628	data	65.907	13	129.655	1	1	n	n
1904-06-12	B11	R70	1	mono	G	W	12	17	0.056	0.00943	0.04657	data	26.153	5	123.151	2	2	n	n
1904-06-14	B11	R70	2	mono	G	W	12	19	0.056	0.00943	0.04657	data	5.907	5	8.906	1	1	n	n
1904-06-05	B12	R6	1	poly	G	W	19		0.04242	0.0113	0.03112	data	1063.08	11	1093.91	2	2	n	y	1156.74
1904-06-07	B12	R28	2	poly	G	W	21	12	0.04242	0.01231	0.03011	data	30.405	45	125.157	15	12	n	n
1904-06-06	B14	R63	1	mono	G	W	20	13	0.06347	0.0086	0.05487	data	230.368	54	221.404	14	13	n	y	469.654
1904-06-08	B14	R63	2	mono	G	W	22	15	0.06347	0.0086	0.05487	data	76.405	80	72.404	19	13	n	y	285.656
1904-06-09	B18	R21	1	mono	G	W	23	14	0.09293	0.00982	0.08311	data	54.152	28	261.653	8	7	n	y	1127.02
1904-06-11	B18	R21	2	mono	G	W	25	16	0.09293	0.00982	0.08311	data	14.155	37	246.654	5	4	n	y	956.942
1904-06-06	B20	R22	1	mono	G	W	20	11	0.05668	0.01347	0.04321	data	47.923	16	390.417	8	9	n	y	725.447
1904-06-08	B20	R22	2	mono	G	W	22	13	0.05668	0.01347	0.04321	data	50.907	53	65.909	25	37	n	n
1904-06-06	B22	R8	1	poly	G	W	20		0.06155	0.01234	0.04921	data	107.971	5		0	0	y	n
1904-06-08	B22	R68	2	poly	G	W	22	15	0.06155	0.00684	0.05471	data	1065.73	9	669.198	4	6	n	n
1904-04-26	E1	G1	1	poly	W	W		18	0.0453	0.00512	0.04018	NO VIDEOS						n	n		female died on 30.04
1904-04-28	E1	Y32	2	poly	W	G		24	0.0453	0.00675	0.03855	NO VIDEOS						n	n
1904-04-28	N2	G1	2	poly	W	W		20	0.06936	0.00512	0.06424	NO VIDEOS						n	y
1904-04-26	N2	Y32	1	poly	W	G		22	0.06936	0.00675	0.06261	NO VIDEOS						n	y
1904-04-28	N3	W1	2	poly	W	W		12	0.06554	0.00945	0.05609	NO VIDEOS						n	y
1904-04-26	N3	Y1	1	poly	W	G			0.06554	0.01211	0.05343	NO VIDEOS						y	n
1904-06-11	R13	A35	2	poly	W	G	17	25	0.0527	0.00987	0.04283	data	36.652	11	89.907	4	0	n	n
1904-06-09	R13	B8	1	poly	W	G	15		0.0527	0.01222	0.04048	data	41.908	2		0	0	y	n
1904-06-09	R14	A79	1	mono	W	G	14	24	0.0537	0.00778	0.04592	NO WEB						n
1904-06-11	R14	A79	2	mono	W	G	16	26	0.0537	0.00778	0.04592	data		0	200.152	2	0	n	n
1904-06-09	R18	B15	1	mono	W	G	23	14	0.05314	0.01425	0.03889	data	158.683	20	884.694	1	2	n	n
1904-06-11	R18	B15	2	mono	W	G	25	16	0.05314	0.01425	0.03889	data	867.803	4	919.554	0	0	n	n
1904-06-11	R23	A7	2	poly	W	G	12	17	0.09066	0.01203	0.07863	data	24.659	29	130.654	11	5	n	n
1904-06-09	R23	B10	1	poly	W	G	10		0.09066	0.01088	0.07978	data		0		0	0	y	n
1904-06-09	R24	A84	1	mono	W	G	10	24	0.07297	0.00751	0.06546	data	13.401	75	413.903	11	11	n	n
1904-06-11	R24	A84	2	mono	W	G	12	26	0.07297	0.00751	0.06546	data	157.152	10	221.153	4	4	y	n
1904-06-09	R35	A30	1	mono	W	G	14	24	0.08331	0.00732	0.07599	data	13.655	24	1102.53	1	0	n	n
1904-06-11	R35	A30	2	mono	W	G	16	26	0.08331	0.00732	0.07599	data	28.902	46	363.902	2	1	n	n
1904-06-09	R36	A41	1	mono	W	G	14	24	0.07844	0.00882	0.06962	data	45.409	24	105.405	7	4	n	n
1904-06-11	R36	A41	2	mono	W	G	16	26	0.07844	0.00882	0.06962	data	27.907	20	113.658	2	2	n	y	202.605
1904-06-09	R38	B9	1	mono	W	G	14	15	0.09258	0.00731	0.08527	data	8.16	32	7.409	21	9	n	n
1904-06-11	R38	B9	2	mono	W	G	16	17	0.09258	0.00731	0.08527	data		0		0	0	y	n
1904-06-09	R39	A12	1	poly	W	G	14		0.07629	0.00853	0.06776	data		0	215.708	3	1	n	n
1904-06-11	R39	A60	2	poly	W	G	16	27	0.07629	0.00705	0.06924	data	112.155	13	123.908	7	7	n	y
1904-06-10	R40	A85	1	poly	W	G	10	21	0.10849	0.00773	0.10076	data	257.297	34	408.053	9	9	n	y	847.777
1904-06-12	R40	B4	2	poly	W	G	12	23	0.10849	0.00565	0.10284	data		0		0	0	n	n
1904-06-10	R41	A36	1	poly	W	G	10	25	0.09194	0.00717	0.08477	data	49.402	35	78.408	4	4	n	y	511.903
1904-06-12	R41	A69	2	poly	W	G	12	27	0.09194	0.00943	0.08251	data	7.657	10	52.654	2	1	n	n
1904-06-12	R42	A36	2	poly	W	G	12	27	0.09241	0.00717	0.08524	data	338.115	7		0	0	n	n
1904-06-10	R42	A69	1	poly	W	G	10	25	0.09241	0.00943	0.08298	data	28.653	77	20.902	20	15	n	y	377.541
1904-06-10	R48	A2	1	poly	W	G	10		0.08888	0.00787	0.08101	data	67.188	29	43.43	5	3	y	y	524.119
1904-06-12	R48	A62	2	poly	W	G	12	25	0.08888	0.00734	0.08154	data	45.65	35	76.4	8	9	n	n
1904-06-12	R51	A24	2	poly	W	G	12	27	0.09242	0.00834	0.08408	NO VIDEOS						n	n
1904-06-10	R51	A53	1	poly	W	G	10		0.09242	0.00562	0.0868	data	91.782	35	4.409	14	9	n	y	82.453
1904-06-10	R52	A33	1	poly	W	G	10		0.07969	0.00736	0.07233	data	87.156	23		0	0	n	n
1904-06-12	R52	A37	2	poly	W	G	12	25	0.07969	0.00659	0.0731	NO VIDEOS						y	y
1904-06-10	R53	A24	1	poly	W	G	10	25	0.05367	0.00834	0.04533	data	673.995	15		0	0	n	y
1904-06-12	R53	B23	2	poly	W	G	12	23	0.05367	0.0082	0.04547	data		0		0	0	n	n
1904-06-09	R54	A49	1	mono	W	G	10	24	0.05799	0.01098	0.04701	data	24.908	46	33.406	10	9	n	y	750.739
1904-06-11	R54	A49	2	mono	W	G	12	26	0.05799	0.01098	0.04701	data	65.653	12	48.901	5	3	n	y	333.404
1904-04-26	W2	32R	1	poly	W	G	10	10	0.04846	0.00765	0.04081	NO VIDEOS						n	y
1904-04-28	W2	E2	2	poly	W	W	12		0.04846	0.00465	0.04381	NO VIDEOS						n	y
1904-04-28	W3	32R	2	poly	W	G	12	12	0.038	0.00765	0.03035	NO VIDEOS						n	n
1904-04-26	W3	E2	1	poly	W	W	10		0.038	0.00465	0.03335	NO VIDEOS						n	y
1904-05-26	W4	A58	1	poly	W	G	22	12	0.12639	0.00612	0.12027	data	44.157	8	308.403	8	3	n	y
1904-05-28	W4	B25	2	poly	W	G	24	13	0.12839	0.01234	0.11605	data	16.657	22	26.658	3	3	n	y
1904-04-29	Y2	34R	2	poly	G	G	26	12	0.03525	0.00281	0.03244	NO VIDEOS						n	n
1904-04-27	Y2	43R	1	poly	G	G	24	9	0.03525	0.00212	0.03313	NO VIDEOS						n	n
1904-04-27	Y3	9R	1	poly	G	G	24		0.02191	0.00653	0.01538	NO VIDEOS						n	n		male died on 29.04
1904-04-29	Y3	30R	2	poly	G	G	26	12	0.02191	0.00745	0.01446	NO VIDEOS						n	n
1904-04-29	Y6	11R	2	poly	G	G	32	12	0.06029	0.00582	0.05447	NO VIDEOS						n	y
1904-04-27	Y6	30R	1	poly	G	G	30	10	0.06029	0.00745	0.05284	NO VIDEOS						n	y
1904-04-29	Y7	33R	2	poly	G	G	26	12	0.03843	0.00597	0.03246	NO VIDEOS						n	y
1904-04-27	Y7	34R	1	poly	G	G	24	10	0.03843	0.00281	0.03562	NO VIDEOS						n	y
1904-05-28	Y8	A40	2	poly	G	G	36	14	0.06856	0.00851	0.06005	data						n	n
1904-05-26	Y8	A82	1	poly	G	G	34	12	0.05856	0.01036	0.0482	NO WEB						n
1904-05-10	Y10	37R	1	mono	G	G	36	12	0.09999	0.01144	0.08855	data	497.986	41	513.482	12	6	n	y	536.695
1904-05-12	Y10	37R	2	mono	G	G	38	14	0.09999	0.01144	0.08855	data	1200.62	1		0	0	n	n
1904-05-28	Y12	A58	2	poly	G	G	34	14	0.09209	0.00612	0.08597	data	53.156	61		0	0	n	n
1904-05-26	Y12	B25	1	poly	G	G	32	11	0.09209	0.01234	0.07975	data	481.4	11	107.654	11	1	n	y
1904-05-10	Y17	10R	1	mono	G	G	36	14	0.07229	0.01075	0.06154	data	35.403	27	35.91	11	6	n	n
1904-05-12	Y17	10R	2	mono	G	G	38	16	0.07229	0.01075	0.06154	data	309.655	2	208.907	5	3	n	n
1904-04-27	Y21	33R	1	poly	G	G	22	10	0.04508	0.00597	0.03911	NO VIDEOS						n	n
1904-04-29	Y21	43R	2	poly	G	G	24	11	0.04508	0.00551	0.03957	NO VIDEOS						n	y
1904-05-10	Y33	20R	1	mono	G	G	12	23	0.15468	0.00835	0.14633	data	86.407	17		0	0	n	n
1904-05-12	Y33	20R	2	mono	G	G	14	25	0.15468	0.00835	0.14633	data		0		0	0	n	n

## Sheet: 2. FITNESS
FEMALE ID	TREATMENT M/P	MATINGS	N times mated 1-2	cocoon y/n	N COCOONS	N viable cocoons	TOT N OFFSPRING	REPRODUCE Y/N	Fem age at mating (N days)	FEM MASS (g)	FEMALE TYPE	MALE(S) TYPE	PAIR TYPE (fem-male)
13R	mono	once	1	yes	4	4	819	yes	15	0.1281	G	G	GG
14R	poly	twice P	2	yes	4	4	314	yes	10	0.03843	G	G	GG
17R	mono	no		yes	1	0	0		13	0.12974	G	G	GG
21R	mono	no		no	0		0		10	0.13472	G	G	GG
22R	mono	no		no	0		0		14	0.09845	G	G	GG
23R	mono	once	1	yes	4	3	290	yes	17	0.0941	G	G	GG
24R	poly	once	1	yes	4	4	531	yes	18	0.06493	G	G	GG
25R	mono	once	1	yes	3	0	0	no	14	0.12527	G	G	GG
27R	mono	once	1	yes	4	4	671	yes	14	0.11055	G	G	GG
28R	mono	twice M	2	yes	4	3	333	yes	13	0.12339	G	G	GG
29R	mono	once	1	no	0		0	no	22	0.0741	G	G	GG
31R	mono	no		yes	4	0	0		15	0.14233	G	G	GG
35R	poly	once	1	yes	4	4	519	yes	10	0.04115	G	G	GG
38R	poly	once	1	yes	4	0	0	no	10	0.03003	G	G	GG
39R	mono	twice M	2	yes	3	2	193	yes	14	0.08288	G	G	GG
3R	mono	no		no	0		0		14	0.10909	G	G	GG
40R	mono	no		no	0		0		14	0.1464	G	G	GG
41R	mono	once	1	yes	4	4	498	yes	14	0.11926	G	G	GG
42R	mono	once		yes	4	4	877	yes	18	0.05018	G	G	GG
4R	mono	once	1	no	0		0	no	12	0.12258	G	G	GG
5W	mono	no		no	0		0		22	0.13115	W	G	WG
5R	poly	no		no	0		0		14	0.08469	G	G	GG
6W	poly	no		no	0		0		22	0.13409	W	G	WG
6R	mono	no		yes	3	0	0		19	0.11862	G	G	GG
8R	mono	once		yes	4	3	695	yes	15	0.11192	G	G	GG
B11	mono	no		no	0		0		12	0.056	G	W	WW
B12	poly	once	1	yes	4	4	558	yes	19	0.04242	G	W	WW
B14	mono	twice M	2	yes	3	0	0	no	20	0.06347	G	W	WW
R18	mono	no		no	0		0		23	0.05314	G	W	WW
B18	mono	twice M	2	yes	4	4	398	yes	23	0.09293	G	W	WW
B22	poly	no		no	0		0		20	0.06155	G	W	WW
N2	poly	twice P	2	yes	4	4	579	yes		0.06936	W	W/G	WWG
N3	poly	once		yes	4	4	513	yes		0.06554	W	W/G	WWG
R13	poly	no		no	0		0		15	0.0527	W	G	WG
R14	mono	no		no	0		0		16	0.0537	W	G	WG
R23	poly	no		no	0		0		10	0.09066	W	G	WG
R24	mono	no		no	0		0		10	0.07297	W	G	WG
R35	mono	no		no	0		0		16	0.08331	W	G	WG
R36	mono	once	1	yes	4	3	259	yes	16	0.07844	W	G	WG
R38	mono	no		no	0		0		14	0.09258	W	G	WG
R39	poly	once		yes	4	3	297	yes	14	0.07629	W	G	WG
R40	poly	once	1	yes	3	3	430	yes	10	0.10849	W	G	WG
R41	poly	once	1	yes	2	2	178	yes	10	0.09194	W	G	WG
R42	poly	once	1	yes	3	3	302	yes	10	0.09241	W	G	WG
R48	poly	once	2	yes	4	4	628	yes	10	0.08888	W	G	WG
R51	poly	once	1	yes	4	4	465	yes	10	0.09242	W	G	WG
R52	poly	once		yes	3	3	225	yes	10	0.07969	W	G	WG
R53	poly	once		yes	4	4	450	yes	10	0.05367	W	G	WG
R54	mono	twice M	2	yes	4	4	421	yes	10	0.05799	W	G	WG
W2	poly	twice P	2	yes	4	4	921	yes	10	0.04846	W	G/W	WGW
W3	poly	once	1	yes	4	4	554	yes	10	0.038	W	G/W	WGW
W4	poly	twice P		yes	4	4	707	yes	22	0.12639	W	G	WG
Y21	poly	once	1	yes	4	4	393	yes	22	0.04508	G	G	GG
Y2	poly	no		no	0		0		24	0.03525	G	G	GG
Y3	poly	no		no	0		0		24	0.02191	G	G	GG
Β20	mono	once	1	yes	4	4	575	yes	20	0.05668	G	W	GW
A12	mono	no		no	0		0		21	0.08642	G	W	GW
A16	mono	no		yes	2	0	0		21	0.04432	G	W	GW
A23	poly	no		no	0		0		20	0.0878	G	W	GW
A25	poly	once	1	yes	4	2	247	yes	20	0.0463	G	W	GW
A29	poly	no		yes	3	0	0		20	0.06703	G	W	GW
A31	mono	twice M	2	no	0		0	no	21	0.09925	G	W	GW
A34	poly	twice P	2	yes	3	2	181	yes	12	0.1047	G	W	GW
A43	mono	no		no	0		0		21	0.07843	G	W	GW
A5	poly	once	1	yes	4	2	219	yes	20	0.06707	G	W	GW
A50	poly	no		yes	1	0	0		20	0.0792	G	W	GW
A51	poly	once	1	yes	4	4	385	yes	20	0.06267	G	W	GW
A54	poly	once	1	yes	4	3	267	yes	20	0.0695	G	W	GW
A57	poly	once		yes	3	3	383	yes	10	0.09899	G	W	GW
A7	poly	no		yes	1	0	0		20	0.04862	G	W	GW
A73	poly	once	1	yes	4	4	367	yes	20	0.07537	G	W	GW
A74	poly	no		yes	1	0	0		20	0.05107	G	W	GW
A8	mono	no		no	0		0		21	0.07197	G	W	GW
A81	mono	no		yes	2	0	0		21	0.07713	G	W	GW
A90	poly	twice P	2	yes	2	0	0	no	20	0.05891	G	W	GW
A99	mono	no		no	0		0		21	0.11457	G	W	GW
Y10	mono	once	1	yes	2	1	33	yes	36	0.09999	G	G	GG
Y12	poly	once		yes	4	4	664	yes	32	0.09209	G	G	GG
Y17	mono	no		yes	2	0	0		36	0.07229	G	G	GG
Y33	mono	no		yes	1	0	0		12	0.15468	G	G	GG
Y7	poly	twice P	2	yes	4	4	220	yes	24	0.03843	G	G	GG
Y8	mono	no		yes	4	0	0		34	0.05856	G	G	GG
Υ6	poly	twice P	2	yes	4	3	316	yes	30	0.06029	G	G	GG
E1	poly	no								0.0453	W	W	WW

## Sheet: 3. COCOONS
FEMALE ID	TREATMENT M/P	MATINGS	N times mated 1-2	COCOON NUMBER	TOT N EGGS	N EGGS hatched	hatching success cocoon	N unsuccessful EGGS	N EGGS not hatched	viable coccon Y/N	FEM MASS (g)	Fem age at mating (N days)	FEMALE TYPE	time (days) to cocoon production	cocoon date laid
13R	mono	once	1	1	168	151	0.89881	9	8	yes	0.1281	15	G	6	17. May
13R	mono	once	1	2	197	178	0.903553	6	13	yes	0.1281	15	G	14	25. May
13R	mono	once	1	3	345	244	0.707246	3	98	yes	0.1281	15	G	22	02. Jun
13R	mono	once	1	4	290	246	0.848276	3	41	yes	0.1281	15	G	25	05. Jun
14R	poly	twice P	2	1	74	29	0.391892	13	32	yes	0.03843	10	G	7	03. May
14R	poly	twice P	2	2	174	77	0.442529	19	78	yes	0.03843	10	G	17	10. May
14R	poly	twice P	2	3	219	138	0.630137	12	69	yes	0.03843	10	G	21	14. May
14R	poly	twice P	2	4	223	70	0.313901	11	142	yes	0.03843	10	G	26	19. May
17R	mono	no		1		0				no	0.12974	13	G	3	13. May
21R	mono	no									0.13472	10	G
22R	mono	no									0.09845	14	G
23R	mono	once	1	1		0				no	0.0941	17	G	2	11. May
23R	mono	once	1	2	144	110	0.763889	4	30	yes	0.0941	17	G	8	17. May
23R	mono	once	1	3	222	180	0.810811	5	37	yes	0.0941	17	G	22	25. May
23R	mono	once	1	4		0				no	0.0941	17	G	30	02. Jun
24R	poly	once	1	1	207	139	0.671498	4	64	yes	0.06493	18	G	2	27. May
24R	poly	once	1	2	209	137	0.655502	7	65	yes	0.06493	18	G	6	02. Jun
24R	poly	once	1	3	221	160	0.723982	1	60	yes	0.06493	18	G	9	05. Jun
24R	poly	once	1	4	160	95	0.59375	1	64	yes	0.06493	18	G	12	09. Jun
25R	mono	once	1	1		0				no	0.12527	14	G	13	24. May
25R	mono	once	1	2		0				no	0.12527	14	G	9	02. Jun
25R	mono	once	1	3		0				no	0.12527	14	G	16	09. Jun
27R	mono	once	1	1	140	132	0.942857	3	5	yes	0.11055	14	G	8	19. May
27R	mono	once	1	2	196	179	0.913265	6	11	yes	0.11055	14	G	15	26. May
27R	mono	once	1	3	225	207	0.92	1	17	yes	0.11055	14	G	20	31. May
27R	mono	once	1	4	158	153	0.968354	0	5	yes	0.11055	14	G	25	05. Jun
28R	mono	twice M	2	1		0				no	0.12339	13	G	2	11. May
28R	mono	twice M	2	2	161	88	0.546584	8	65	yes	0.12339	13	G	8	17. May
28R	mono	twice M	2	3	261	149	0.570881	4	108	yes	0.12339	13	G	15	24. May
28R	mono	twice M	2	4	148	96	0.648649	8	44	yes	0.12339	13	G	22	31. May
29R	mono	once	1	0							0.0741	22	G
31R	mono	no		1		0				no	0.14233	15	G	6	17. May
31R	mono	no		2		0				no	0.14233	15	G	15	26. May
31R	mono	no		3		0				no	0.14233	15	G	21	02. Jun
31R	mono	no		4		0				no	0.14233	15	G	31	12. Jun
35R	poly	once	1	1	71	23	0.323944	17	31	yes	0.04115	10	G	6	03. May
35R	poly	once	1	2	108	40	0.37037	9	59	yes	0.04115	10	G	16	13. May
35R	poly	once	1	3	172	91	0.52907	5	76	yes	0.04115	10	G	22	19. May
35R	poly	once	1	4	168	62	0.369048	1	105	yes	0.04115	10	G	28	25. May
38R	poly	once	1	1		0				no	0.03003	10	G	13	10. May
38R	poly	once	1	2		0				no	0.03003	10	G	17	14. May
38R	poly	once	1	3		0				no	0.03003	10	G	28	25. May
38R	poly	once	1	4		0				no	0.03003	10	G	36	02. Jun
39R	mono	twice M	2	1	149	81	0.543624	6	62	yes	0.08288	14	G	6	17. May
39R	mono	twice M	2	2	176	112	0.636364	3	61	yes	0.08288	14	G	15	26. May
39R	mono	twice M	2	3		0				yes	0.08288	14	G	22	02. Jun
3R	mono	no		0							0.10909	14	G
40R	mono	no		0							0.1464	14	G
41R	mono	once	1	1	154	106	0.688312	8	40	yes	0.11926	14	G	6	17. May
41R	mono	once	1	2	132	79	0.598485	7	46	yes	0.11926	14	G	15	26. May
41R	mono	once	1	3	188	135	0.718085	7	46	yes	0.11926	14	G	22	02. Jun
41R	mono	once	1	4	236	178	0.754237	2	56	yes	0.11926	14	G	26	06. Jun
42R	mono	once	1	1	204	174	0.852941	2	28	yes	0.05018	18	G	8	19. May
42R	mono	once	1	2	149	109	0.731544	2	38	yes	0.05018	18	G	15	26. May
42R	mono	once	1	3	269	208	0.773234	4	57	yes	0.05018	18	G	20	31. May
42R	mono	once	1	4	255	160	0.627451	5	90	yes	0.05018	18	G	25	05. Jun
4R	mono	once	1	0							0.12258	12	G
5W	mono	no		0							0.13115	22	W
5R	poly	no		0							0.08469	14	G
6W	poly	no		0							0.13409	22	W
6R	mono	no		1		0				no	0.11862	19	G	2	11. May
6R	mono	no		2		0				no	0.11862	19	G	8	19. May
6R	mono	no		3		0				no	0.11862	19	G	13	24. May
8R	mono	no		1	240	158	0.658333	3	79	yes	0.11192	15	G	6	17. May
8R	mono	no		2		0				no	0.11192	15	G	16	24. May
8R	mono	no		3	185	25	0.135135	32	128	yes	0.11192	15	G	24	02. Jun
8R	mono	no		4	270	66	0.244444	3	201	yes	0.11192	15	G	28	06. Jun
B11	mono	no		0							0.056	12	G
B12	poly	once	1	1	212	159	0.75	1	52	yes	0.04242	19	G	7	12. Jun
B12	poly	once	1	2	260	178	0.684615	2	80	yes	0.04242	19	G	11	16. Jun
B12	poly	once	1	3	152	121	0.796053	0	31	yes	0.04242	19	G	16	21. Jun
B12	poly	once	1	4	134	100	0.746269	3	31	yes	0.04242	19	G	22	27. Jun
B14	mono	twice M	2	1		0				no	0.06347	20	G	12	18. Jun
B14	mono	twice M	2	2		0				no	0.06347	20	G	15	21. Jun
B14	mono	twice M	2	3		0				no	0.06347	20	G	21	27. Jun
R18	mono	no		0							0.05314	23	G
B18	mono	twice M	2	1	241	148	0.614108	1	92	yes	0.09293	23	G	4	13. Jun
B18	mono	twice M	2	2	140	126	0.9	0	14	yes	0.09293	23	G	9	18. Jun
B18	mono	twice M	2	3	117	83	0.709402	1	33	yes	0.09293	23	G	12	21. Jun
B18	mono	twice M	2	4	99	41	0.414141	0	58	yes	0.09293	23	G	18	27. Jun
B22	poly	no		0							0.06155	20	G
N2	poly	twice P	2	1	187	91	0.486631	14	82	yes	0.06936		W	8	03. May
N2	poly	twice P	2	2	61	16	0.262295	4	41	yes	0.06936		W	15	10. May
N2	poly	twice P	2	3	131	67	0.51145	2	62	yes	0.06936		W	24	19. May
N2	poly	twice P	2	4	200	79	0.395	2	119	yes	0.06936		W	30	25. May
N3	poly	once	1	1	190	111	0.584211	47	32	yes	0.06554		W	11	05. May
N3	poly	once	1	2	214	174	0.813084	2	38	yes	0.06554		W	16	10. May
N3	poly	once	1	3	184	132	0.717391	3	49	yes	0.06554		W	23	17. May
N3	poly	once	1	4	123	96	0.780488	5	22	yes	0.06554		W	27	21. May
R13	poly	no		0							0.0527	15	W
R14	mono	no		0							0.0537	16	W
R23	poly	no		0							0.09066	10	W
R24	mono	no		0							0.07297	10	W
R35	mono	no		0							0.08331	16	W
R36	mono	once	1	1		0				no	0.07844	16	W	3	12. Jun
R36	mono	once	1	2	166	134	0.807229	1	31	yes	0.07844	16	W	9	18. Jun
R36	mono	once	1	3	95	73	0.768421	6	16	yes	0.07844	16	W	12	21. Jun
R36	mono	once	1	4	78	52	0.666667	5	21	yes	0.07844	16	W	18	27. Jun
R38	mono	no		0							0.09258	14	W
R39	poly	once	1	1		0				no	0.07629	14	W	3	12. Jun
R39	poly	once	1	2	159	106	0.666667	3	50	yes	0.07629	14	W	12	21. Jun
R39	poly	once	1	3	140	93	0.664286	4	43	yes	0.07629	14	W	18	27. Jun
R39	poly	once	1	4	134	98	0.731343	2	34	yes	0.07629	14	W	22	02. Jul
R40	poly	once	1	1	260	219	0.842308	3	38	yes	0.10849	10	W	4	14. Jun
R40	poly	once	1	2	140	109	0.778571	0	31	yes	0.10849	10	W	11	21. Jun
R40	poly	once	1	3	135	102	0.755556	1	32	yes	0.10849	10	W	14	24. Jun
R41	poly	once	1	1	171	102	0.596491	1	68	yes	0.09194	10	W	4	14. Jun
R41	poly	once	1	2	147	76	0.517007	5	66	yes	0.09194	10	W	11	21. Jun
R42	poly	once	1	1	173	130	0.751445	0	43	yes	0.09241	10	W	8	18. Jun
R42	poly	once	1	2	116	102	0.87931	2	12	yes	0.09241	10	W	11	21. Jun
R42	poly	once	1	3	78	70	0.897436	2	6	yes	0.09241	10	W	17	27. Jun
R48	poly	once	1	1	249	224	0.899598	1	24	yes	0.08888	10	W	4	14. Jun
R48	poly	once	1	2	223	177	0.793722	1	45	yes	0.08888	10	W	11	21. Jun
R48	poly	once	1	3	134	126	0.940299	1	7	yes	0.08888	10	W	13	23. Jun
R48	poly	once	1	4	117	101	0.863248	5	11	yes	0.08888	10	W	17	27. Jun
R51	poly	once	1	1	207	98	0.47343	2	107	yes	0.09242	10	W	4	14. Jun
R51	poly	once	1	2	168	114	0.678571	0	54	yes	0.09242	10	W	6	16. Jun
R51	poly	once	1	3	191	168	0.879581	2	21	yes	0.09242	10	W	11	21. Jun
R51	poly	once	1	4	140	85	0.607143	0	55	yes	0.09242	10	W	13	23. Jun
R52	poly	once	1	1	168	98	0.583333	4	66	yes	0.07969	10	W	6	16. Jun
R52	poly	once	1	2	103	60	0.582524	12	31	yes	0.07969	10	W	11	21. Jun
R52	poly	once	1	3	115	67	0.582609	12	36	yes	0.07969	10	W	17	27. Jun
R53	poly	once	1	1	123	23	0.186992	2	98	yes	0.05367	10	W	3	13. Jun
R53	poly	once	1	2	243	236	0.971193	0	7	yes	0.05367	10	W	8	18. Jun
R53	poly	once	1	3	142	100	0.704225	0	42	yes	0.05367	10	W	11	21. Jun
R53	poly	once	1	4	93	91	0.978495	0	2	yes	0.05367	10	W	17	27. Jun
R54	mono	twice M	2	1	167	157	0.94012	1	9	yes	0.05799	10	W	4	13. Jun
R54	mono	twice M	2	2	131	94	0.717557	4	33	yes	0.05799	10	W	12	21. Jun
R54	mono	twice M	2	3	117	90	0.769231	2	25	yes	0.05799	10	W	14	23. Jun
R54	mono	twice M	2	4	95	80	0.842105	0	15	yes	0.05799	10	W	18	27. Jun
W2	poly	twice P	2	1	262	239	0.912214	1	22	yes	0.04846	10	W	8	03. May
W2	poly	twice P	2	2	240	232	0.966667	3	5	yes	0.04846	10	W	15	10. May
W2	poly	twice P	2	3	273	248	0.908425	2	23	yes	0.04846	10	W	18	13. May
W2	poly	twice P	2	4	228	202	0.885965	6	20	yes	0.04846	10	W	22	17. May
W3	poly	once	1	1	62	41	0.66129	1	20	yes	0.038	10	W	8	03. May
W3	poly	once	1	2	151	106	0.701987	3	42	yes	0.038	10	W	15	10. May
W3	poly	once	1	3	257	186	0.723735	2	69	yes	0.038	10	W	18	13. May
W3	poly	once	1	4	291	221	0.75945	3	67	yes	0.038	10	W	24	19. May
W4	poly	twice P	2	1	234	189	0.807692	5	40	yes	0.12639	22	W	5	31. May
W4	poly	twice P	2	2	238	220	0.92437	0	18	yes	0.12639	22	W	10	05. Jun
W4	poly	twice P	2	3	127	106	0.834646	12	9	yes	0.12639	22	W	15	10. Jun
W4	poly	twice P	2	4	241	192	0.79668	1	48	yes	0.12639	22	W	21	16. Jun
Y21	poly	once	1	1	177	129	0.728814	3	45	yes	0.04508	22	G	9	05. May
Y21	poly	once	1	2	158	62	0.392405	4	92	yes	0.04508	22	G	15	11. May
Y21	poly	once	1	3	189	167	0.883598	2	20	yes	0.04508	22	G	21	17. May
Y21	poly	once	1	4	77	35	0.454545	3	39	yes	0.04508	22	G	25	21. May
Y2	poly	no		0							0.03525	24	G
Y3	poly	no		0							0.02191	24	G
Β20	mono	once	1	1	183	177	0.967213	1	5	yes	0.05668	20	G	2	08. Jun
Β20	mono	once	1	2	159	151	0.949686	4	4	yes	0.05668	20	G	8	14. Jun
Β20	mono	once	1	3	167	144	0.862275	1	22	yes	0.05668	20	G	12	18. Jun
Β20	mono	once	1	4	143	103	0.72028	1	39	yes	0.05668	20	G	17	23. Jun
A12	mono	no		0							0.08642	21	G
A16	mono	no		1		0				no	0.04432	21	G	10	16. Jun
A16	mono	no		2		0				no	0.04432	21	G	31	07. Jul
A23	poly	no		0							0.0878	20	G
A25	poly	once	1	1	191	158	0.827225	2	31	yes	0.0463	20	G	7	12. Jun
A25	poly	once	1	2	112	89	0.794643	0	23	yes	0.0463	20	G	11	16. Jun
A25	poly	once	1	3		0				yes	0.0463	20	G	16	21. Jun
A25	poly	once	1	4		0				no	0.0463	20	G	22	27. Jun
A29	poly	no		1		0				no	0.06703	20	G	2	07. Jun
A29	poly	no		2		0				no	0.06703	20	G	7	12. Jun
A29	poly	no		3		0				no	0.06703	20	G	16	21. Jun
A31	mono	twice M	2	0							0.09925	21	G
A34	poly	twice P	2	1		0				no	0.1047	12	G	4	16. Jun
A34	poly	twice P	2	2	177	92	0.519774	4	81	yes	0.1047	12	G	9	21. Jun
A34	poly	twice P	2	3	143	89	0.622378	6	48	yes	0.1047	12	G	15	27. Jun
A43	mono	no		0							0.07843	21	G
A5	poly	once	1	1		0				no	0.06707	20	G	2	07. Jun
A5	poly	once	1	2	148	111	0.75	0	37	yes	0.06707	20	G	7	12. Jun
A5	poly	once	1	3		0				no	0.06707	20	G	13	18. Jun
A5	poly	once	1	4	160	108	0.675	0	52	yes	0.06707	20	G	16	21. Jun
A50	poly	no		0						no	0.0792	20	G		07. Jun
A51	poly	once	1	1	199	108	0.542714	0	91	yes	0.06267	20	G	2	07. Jun
A51	poly	once	1	2	141	83	0.588652	2	56	yes	0.06267	20	G	7	12. Jun
A51	poly	once	1	3	200	128	0.64	0	72	yes	0.06267	20	G	13	18. Jun
A51	poly	once	1	4	98	66	0.673469	5	27	yes	0.06267	20	G	16	21. Jun
A54	poly	once	1	1		0				no	0.0695	20	G	2	07. Jun
A54	poly	once	1	2	131	77	0.587786	3	51	yes	0.0695	20	G	7	12. Jun
A54	poly	once	1	3	147	95	0.646259	1	51	yes	0.0695	20	G	13	18. Jun
A54	poly	once	1	4	125	95	0.76	2	28	yes	0.0695	20	G	18	23. Jun
A57	poly	once	1	1	217	141	0.64977	1	75	yes	0.09899	10	G	6	16. Jun
A57	poly	once	1	2	208	145	0.697115	1	62	yes	0.09899	10	G	11	21. Jun
A57	poly	once	1	3	132	97	0.734848	1	34	yes	0.09899	10	G	17	27. Jun
A7	poly	no		1		0				no	0.04862	20	G	16	21. Jun
A73	poly	once	1	1	135	24	0.177778	2	109	yes	0.07537	20	G	2	07. Jun
A73	poly	once	1	2	107	93	0.869159	2	12	yes	0.07537	20	G	7	12. Jun
A73	poly	once	1	3	153	142	0.928105	0	11	yes	0.07537	20	G	13	18. Jun
A73	poly	once	1	4	115	108	0.93913	0	7	yes	0.07537	20	G	16	21. Jun
A74	poly	no		1		0				no	0.05107	20	G
A8	mono	no		0							0.07197	21	G
A81	mono	no		1		0				no	0.07713	21	G	3	09. Jun
A81	mono	no		2		0				no	0.07713	21	G	12	18. Jun
A90	poly	twice P	2	1		0				no	0.05891	20	G	2	07. Jun
A90	poly	twice P	2	2		0				no	0.05891	20	G	13	18. Jun
A99	mono	no		0							0.11457	21	G
Y10	mono	once	1	1		0				no	0.09999	36	G	4	14. May
Y10	mono	once	1	2	67	33	0.492537	5	29	yes	0.09999	36	G	14	24. May
Y12	poly	once	1	1	235	138	0.587234	1	96	yes	0.09209	32	G	5	31. May
Y12	poly	once	1	2	235	193	0.821277	5	37	yes	0.09209	32	G	9	04. Jun
Y12	poly	once	1	3	123	114	0.926829	2	7	yes	0.09209	32	G	13	08. Jun
Y12	poly	once	1	4	254	219	0.862205	10	25	yes	0.09209	32	G	18	13. Jun
Y17	mono	no		1		0				no	0.07229	36	G	7	17. May
Y17	mono	no		2		0				no	0.07229	36	G	15	25. May
Y33	mono	no		1		0				no	0.15468	12	G	2	11. May
Y7	poly	twice P	2	1	107	39	0.364486	6	62	yes	0.03843	24	G	6	03. May
Y7	poly	twice P	2	2	105	52	0.495238	3	50	yes	0.03843	24	G	13	10. May
Y7	poly	twice P	2	3	150	62	0.413333	7	81	yes	0.03843	24	G	17	14. May
Y7	poly	twice P	2	4	197	67	0.340102	4	126	yes	0.03843	24	G	23	19. May
Y8	mono	no		1		0				no	0.05856	34	G	6	04. Jun
Y8	mono	no		2		0				no	0.05856	34	G	16	14. Jun
Y8	mono	no		3		0				no	0.05856	34	G	23	21. Jun
Y8	mono	no		4		0				no	0.05856	34	G	29	27. Jun
Y6	poly	twice P	2	1		0				no	0.06029	30	G	6	03. May
Y6	poly	twice P	2	2	94	54	0.574468	8	32	yes	0.06029	30	G	13	10. May
Y6	poly	twice P	2	3	218	164	0.752294	13	41	yes	0.06029	30	G	20	17. May
Y6	poly	twice P	2	4	152	98	0.644737	3	51	yes	0.06029	30	G	27	21. May
E1	poly	no											W
